# Supplementary material for: Evaluation of Treatment Descriptions and Alignment With Clinical Guidance of Apps for Depression on App Stores: Systematic Search and Content Analysis
Source: JMIR Form Res. 2020 Nov 13;4(11):e14988. doi: 10.2196/14988 (PMC7695532; doi:10.2196/14988)
Supplement: Multimedia Appendix 1 [file formative_v4i11e14988_app1.xlsx]

## Sheet: Sheet1
App name	Developer name	Developer type	App store	Target disorder(s)	Intervention type	Treatment approach	Treatment strategies	Assessment measure	Disclaimer	Use with professional	Suggested use with minors	Google Play age rating	Apple App Store age rating	Research evidence
(UK) Depression Test	Progressive Programming	Private organisation | Healthcare	Google Play	Depression	Disorder-specific	Assessment	Not identified	Not named	No	No	No	PEGI 3		Not found
Aspire (IntelliCare)	CBITs	Academic	Google Play	Depression | Anxiety	Transdiagnostic	Not identified	Behavioural activation | Goal setting | Monitoring and tracking | Positive psychology	N/A	No	No	No	PEGI 3		Yes
Boost Me (IntelliCare)	CBITs	Academic	Google Play	Depression | Anxiety	Transdiagnostic	Not identified	Behavioural activation | Emotion induction | Monitoring and tracking	N/A	No	No	No	PEGI 9		Yes
Daily Feats (IntelliCare)	CBITs	Academic	Both	Depression | Anxiety	Transdiagnostic	Not identified	Behavioural activation | Monitoring and tracking	N/A	No	No	No	PEGI 8	12+	Yes
Day to Day (IntelliCare)	CBITs	Academic	Google Play	Depression | Anxiety	Transdiagnostic	Not identified	Positive psychology | Problem solving	N/A	No	No	No	PEGI 4		Yes
iCope (IntelliCare)	CBITs	Academic	Google Play	Depression | Anxiety	Transdiagnostic	Not identified	Positive psychology | Self-compassion | Skills building	N/A	No	No	No	PEGI 3		Yes
IntelliCare Hub (IntelliCare)	CBITs	Academic	Both	Depression | Anxiety	Transdiagnostic	Assessment | Psychoeducation	Monitoring and tracking	PHQ-8	No	No	No	PEGI 3	12+	Yes
MoveMe (IntelliCare)	CBITs	Academic	Google Play	Depression | Anxiety	Transdiagnostic	Exercise | Psychoeducation	Motivation enhancement	N/A	No	No	No	PEGI 5		Yes
My Mantra (IntelliCare)	CBITs	Academic	Google Play	Depression | Anxiety	Transdiagnostic	Not identified	Positive psychology	N/A	No	No	No	PEGI 11		Yes
Purple Chill (IntelliCare)	CBITs	Academic	Google Play	Depression | Anxiety	Transdiagnostic	Not identified	Relaxation	N/A	No	No	No	PEGI 3		Yes
Slumber Time (IntelliCare)	CBITs	Academic	Google Play	Depression | Anxiety	Transdiagnostic	Complementary and alternative therapies	Monitoring and tracking | Sound or music	N/A	No	No	No	PEGI 7		Yes
Social Force (IntelliCare)	CBITs	Academic	Google Play	Depression | Anxiety	Transdiagnostic	Psychosocial	Family support	N/A	No	No	No	PEGI 10		Yes
Thought Challenger (IntelliCare)	CBITs	Academic	Both	Depression | Anxiety	Transdiagnostic	CBT	Cognitive reappraisal	N/A	No	No	No	PEGI 12	12+	Yes
Worry Knot (IntelliCare)	CBITs	Academic	Both	Depression | Anxiety	Transdiagnostic	Not identified	Cognitive reappraisal | Distraction or grounding | Monitoring and tracking | Problem solving | Skills building	N/A	No	No	No	PEGI 6	12+	Yes
10 tips to reduce depression	A.A Develepors	Private organisation	Google Play	Depression | Anxiety | Stress	Transdiagnostic	Psychoeducation	Not identified	N/A	No	No	No	PEGI 3		Not found
7 Cups - Anxiety & Stress Chat	7 Cups of Tea	Healthcare	Both	Multiple	Multiple	Online therapy | Psychosocial	Peer support	N/A	No	Online therapy	Yes	Parental guidance	12+	Yes
Abide: Christian Guided Meditation & Daily Prayers	Carpenters Code Inc.	Private organisation	Google Play	Multiple	Multiple	Complementary and alternative therapies | Spiritual or faith-based	Mindfulness or meditation	N/A	No	No	No	PEGI 3		Not found
Acupressure against Depression	Dr. Jakob Bargak	Healthcare	Google Play	Depression	Disorder-specific	Complementary and alternative therapies	Acupressure	N/A	No	No	Yes | With parents	PEGI 3		Not found
All Mental Disorders and Treatment	ruthie apps	Private organisation	Google Play	Multiple	Multiple	Psychoeducation	Not identified	N/A	Yes	No	No	PEGI 3		Not found
ALMHAR - Mental health aid for refugees	Zentrum ÜBERLEBEN gGmbH	Private organisation	Google Play	Multiple	Multiple	Psychoeducation	Relaxation	N/A	No	No	No	PEGI 3		Not found
Anger management	Best Free Apps 2018	Private organisation	Google Play	Depression	Disorder-specific	Psychoeducation	Not identified	N/A	No	No	No	PEGI 3		Not found
Anti Anxiety - Depression, Stress, Panic Attack	App Visionaire	Private organisation	Google Play	Depression | Anxiety | Stress	Transdiagnostic	Complementary and alternative therapies | Psychoeducation	Emotion induction | Relaxation | Sound or music	N/A	No	No	No	PEGI 3		Not found
Anti Depression Diet - 3 to 7 Days	Imitation	Private organisation	Google Play	Depression	Disorder-specific	Psychoeducation	Lifestyle or nutrition	N/A	No	No	No	PEGI 3		Not found
Anxiety & Depression Symptoms	Twayesh Projects	Private organisation	Google Play	Depression | Anxiety	Transdiagnostic	Psychoeducation	Not identified	N/A	No	No	No	PEGI 3		Not found
Anxiety & Depression Symptoms	Millionaire Mind	Private organisation	Google Play	Depression | Anxiety	Transdiagnostic	Psychoeducation	Not identified	N/A	No	No	No	PEGI 3		Not found
Anxiety & Panic Relief	Digital Industria Ltd	Private organisation	Google Play	Depression | Anxiety | Stress	Transdiagnostic	Complementary and alternative therapies	Hypnosis | Sound or music	N/A	No	No	No	PEGI 3		Not found
Anxiety and Depression	DewaDev	Private organisation	Google Play	Depression | Anxiety	Transdiagnostic	Not identified	Not identified	N/A	No	No	No	PEGI 3		Not found
Anxiety and Depression Scales	Powered by Social Apps	Private organisation	Google Play	Depression | Anxiety	Transdiagnostic	Assessment	Not identified	GAD-7 | GDS-S | EDPS | PHQ-9	No	No	Not clear	PEGI 3		Not found
Anxiety and/or Depression?HADS	Luis Filipe Loureiro	Individual	Google Play	Depression | Anxiety	Transdiagnostic	Assessment	Not identified	HADS	Yes	No	No	PEGI 3		Not found
Anxiety Coaches Podcasts & Workshops by Gina Ryan	Pitashi Mobile Imagination	Private organisation	Google Play	Multiple	Multiple	Complementary and alternative therapies | Psychoeducation	Lifestyle or nutrition | Mindfulness or meditation	N/A	No	No	No	PEGI 3		Not found
Anxiety No More: Strategies for Anxiety, Depression, and Panic	Squarevibe Inc.	Private organisation	Apple App Store	Depression | Anxiety | Stress	Transdiagnostic	Not identified	Relaxation	N/A	No	No	No		4+	Not found
Anxiety Tips - Anxiety Symptoms - Anxiety Treatment	Have The Best Apps	Private organisation	Google Play	Anxiety	Disorder-specific	Psychoeducation	Not identified	N/A	No	No	No	PEGI 3		Not found
Anxiety Tracker - Stress and Anxiety Log	Appstronaut Studios	Private organisation	Google Play	Depression | Anxiety | Stress	Transdiagnostic	Assessment	Emotional awareness | Monitoring and tracking | Physical awareness	GAD-7	Yes	No	No	PEGI 3		Not found
Anxiety, Depression, & Stress Relief Audio Courses	Pitashi Mobile Imagination	Private organisation | Healthcare	Google Play	Depression | Anxiety | Stress	Transdiagnostic	Psychoeducation	Not identified	N/A	No	No	No	PEGI 3		Not found
Are You at Risk for Depression	Spirit Productions	Private organisation	Google Play	Depression	Disorder-specific	Assessment | Psychoeducation	Lifestyle or nutrition	Not named	Yes	No	No	PEGI 3		Not found
Aware (diagnose yourself)	Heretic Hammer	Individual	Google Play	Multiple	Multiple	Assessment	Not identified	Not named	No	No	No	PEGI 3		Not found
Aware: Meditation & Mindfulness	zoojoo.be	Private organisation	Google Play	Multiple	Multiple	Complementary and alternative therapies	Mindfulness or meditation	N/A	No	No	No	PEGI 3		Not found
Backup Buddy [SSP]	MissyRedBoots	Private organisation | Government	Google Play	Multiple	Multiple	Psychoeducation	Connection to services	N/A	No	No	No	PEGI 3		Not found
Be Safe	ConnexOntario Health Services Information	Government	Apple App Store	Multiple	Multiple	Not identified	Connection to services | Crisis management	N/A	Yes	No	Yes		12+	Not found
Beat Depression	Zoryth Games	Private organisation | Healthcare	Google Play	Depression	Disorder-specific	Not identified	Gamification	N/A	No	No	No	PEGI 3		Not found
BetterHelp: Counselling & Therapy Online	Compile, Inc.	Healthcare	Both	Multiple	Multiple	Online therapy	Not identified	N/A	No	Online therapy	No	PEGI 3	12+	Yes
Bliss: Harvard Mental Health	Harvard University	Academic	Google Play	Multiple	Transdiagnostic	Psychoeducation | Psychosocial	Connection to services | Peer support	N/A	No	No	No	PEGI 3		Not found
BoosterBuddy	Vancouver Island Health Authority	Healthcare	Both	Multiple	Transdiagnostic	Self-help	Behavioural activation | Crisis management | Gamification | Medication management | Monitoring and tracking | Relaxation | Skills building	N/A	No	No	Yes	PEGI 3	4+	Not found
Brain9D	Brain9D	Private organisation | Healthcare	Google Play	Multiple	Multiple	Assessment | Cognitive training ‎| Psychoeducation	Connection to services | Monitoring and tracking	Not named	No	No	No	PEGI 3		Not found
Breathe Easy	MoodTools	Private organisation | Healthcare	Google Play	Depression | Anxiety | Trauma	Transdiagnostic	Complementary and alternative therapies	Mindfulness or meditation | Relaxation	N/A	No	No	No	PEGI 3		Not found
Calm Guided Meditation:Calming	Igor Mineev	Individual	Apple App Store	Multiple	Transdiagnostic	Complementary and alternative therapies	Mindfulness or meditation	N/A	No	No	No		4+	Not found
Calmer Sea: Powerful mental health and well-being	Calmer Sea Limited	Private organisation	Google Play	Multiple	Transdiagnostic	CBT | Complementary and alternative therapies | EMDR | Exercise | Psychosocial | Self-help	EFT | Emotional awareness | Exposure | Havening | Hypnosis | Mindfulness or meditation | Monitoring and tracking | NLP | Peer support | Positive psychology | Problem solving | Relaxation | Self-compassion | Skills building | Sound or music | Yoga	N/A	No	Yes	No	PEGI 3		Not found
Calming: Calm Music&Meditation	Igor Mineev	Individual	Apple App Store	Multiple	Transdiagnostic	Complementary and alternative therapies	Mindfulness or meditation	N/A	No	No	No		4+	Not found
Catch It	The University of Liverpool	Academic	Both	Multiple	Transdiagnostic	CBT	Cognitive reappraisal | Emotional awareness | Monitoring and tracking	N/A	Yes	No	No	PEGI 3	12+	Yes
CBT Mental Health Application	Jennifer Parkhouse	Individual	Google Play	Depression | Anxiety | Stress	Transdiagnostic	CBT	Cognitive reappraisal | Medication management | Monitoring and tracking | Skills building	N/A	No	No	No	PEGI 3		Not found
CBT Thought Record Diary	MoodTools	Private organisation | Healthcare	Both	Multiple	Transdiagnostic	CBT	Cognitive reappraisal | Emotional awareness | Monitoring and tracking	N/A	Yes	No	No	PEGI 3	12+	Not found
CESD - Depression Test	Scientific Brain Training	Private organisation | Healthcare	Apple App Store	Depression	Disorder-specific	Assessment	Not identified	CES-D	Yes	No	No		12+	Not found
Child Anxiety	Expert Health Studio	Private organisation	Google Play	Depression | Anxiety	Transdiagnostic	Psychoeducation	Not identified	N/A	No	No	No	PEGI 3		Not found
Child Mental Screening / Evaluation / Test	Andrew Fortier	Individual	Google Play	Multiple	Multiple	Assessment	Not identified	Not named	Yes	Yes	Yes | With parents	PEGI 3		Not found
Chromotherapy	João Carlos Lauriano	Individual	Google Play	Multiple	Multiple	Complementary and alternative therapies	Chromotherapy | Relaxation	N/A	Yes	No	No	PEGI 3		Not found
CogniFit Brain Fitness	CogniFit Inc	Healthcare	Google Play	Multiple	Multiple	Assessment | Cognitive training	Not identified	Not named	No	No	Yes	PEGI 3		Yes
Cognitive Behavioural Therapy: Depression, Anxiety	NKDigital	Private organisation	Google Play	Multiple	Multiple	CBT | Psychoeducation | Self-help	Behavioural activitation | Cognitive reappraisal | Emotional awareness | Exposure | Skills building	N/A	Yes	No	No	PEGI 3		Not found
Cognitive Diary CBT Self-Help	Excel at Life	Private organisation | Healthcare	Google Play	Multiple	Transdiagnostic	CBT | Self-help	Cognitive reappraisal | Monitoring and tracking	N/A	No	No	No	PEGI 3		Not found
Connected Mind	Connected Body, LLC	Private organisation	Google Play	Multiple	Multiple	Assessment	Not identified	Not named	No	For professionals	No	PEGI 3		Not found
Construction Industry Helpline	Construction Industry Solutions Limited	Private organisation	Apple App Store	Multiple	Multiple	Assessment | Psychoeducation | Self-help	Connection to services | Skills building	Not named	No	No	No		17+	Not found
Cure Depression & Anxiety with Breath	Asian App	Private organisation	Google Play	Depression | Anxiety	Transdiagnostic	Complementary and alternative therapies	Mindfulness or meditation	N/A	No	No	No	PEGI 3		Not found
Daily Yoga For Stress Relief	narendermalik002	Individual	Google Play	Depression | Anxiety | Stress	Transdiagnostic	Exercise	Yoga	N/A	No	No	No	PEGI 3		Not found
DBSA Wellness Tracker	Depression and Bipolar Support Alliance	NGO	Google Play	Multiple	Transdiagnostic	Not identified	Emotional awareness | Monitoring and tracking	N/A	No	Yes	No	PEGI 3		Not found
DBT Diary Card & Skills Coach	Durham DBT, Inc.	Healthcare	Apple App Store	Multiple	Transdiagnostic	DBT | Psychoeducation	Coaching | Crisis management | Distraction or grounding | Mindfulness or meditation | Monitoring and tracking | Skills building	N/A	No	Yes	No		12+	Not found
Dealing with Depression	FluffyCuteApps	Private organisation	Google Play	Depression	Disorder-specific	Psychoeducation	Not identified	N/A	No	No	No	PEGI 3		Not found
Depression	AppCounselor	Private organisation | Healthcare	Google Play	Depression	Disorder-specific	CBT | Self-help	Cognitive reappraisal | Crisis management | Lifestyle or nutrition | Monitoring and tracking | Relaxation | Skills building	N/A	Yes	No	No			Not found
Depression	Free Entertainment Apps	Private organisation	Google Play	Depression	Disorder-specific	Psychoeducation	Not identified	N/A	No	No	No			Not found
Depression	Wow Games	Private organisation	Google Play	Depression	Disorder-specific	Assessment | Complementary and alternative therapies | Psychoeducation	Mindfulness or meditation	Not named	Yes	No	No	PEGI 3		Not found
Depression	jackline moline	Individual	Google Play	Depression	Disorder-specific	Psychoeducation	Not identified	N/A	No	No	No			Not found
Depression	DOCTOT	Private organisation | Healthcare	Apple App Store	Depression	Disorder-specific	Assessment	Not identified	CGI | HAMA | HAMD-7 | HDRS | MSRS | PHQ-9	No	For professionals	For professionals		4+	Not found
Depression - Acupressure	Dr. Jakob Bargak	Healthcare	Google Play	Depression	Disorder-specific	Complementary and alternative therapies	Acupressure	N/A	No	No	Yes | With parents	PEGI 3		Not found
Depression - Mental Health Awareness	Life Quotes Apps	Private organisation	Google Play	Depression	Disorder-specific	Psychoeducation	Not identified	N/A	No	No	No	PEGI 3		Not found
Depression & Anxiety Self-Test (Africa's Version)	JOE Technologies	Private organisation	Google Play	Depression | Anxiety	Transdiagnostic	Assessment | Psychoeducation	Not identified	Not named	Yes	No	No	PEGI 3		Not found
Depression & Bipolar Disorder	ADKAApps	Private organisation	Google Play	Depression | Bipolar	Transdiagnostic	Assessment | Psychoeducation	Not identified	Not named	No	No	No	PEGI 3		Not found
Depression Alternative Therapy	Afteni Expert Developers	Private organisation	Google Play	Depression | Anxiety	Transdiagnostic	Psychoeducation	Lifestyle or nutrition	N/A	No	No	No	PEGI 3		Not found
Depression and Anxiety Tips - What Causes Anxiety	Have The Best Apps	Private organisation	Google Play	Depression | Anxiety	Transdiagnostic	Psychoeducation	Not identified	N/A	No	No	No	PEGI 3		Not found
Depression App	Nice-Apps	Private organisation	Google Play	Depression	Disorder-specific	Psychoeducation	Not identified	N/A	Yes	No	No	PEGI 3		Not found
Depression Awareness	creativelab	Private organisation	Google Play	Depression	Disorder-specific	Psychoeducation	Not identified	N/A	No	No	No	PEGI 3		Not found
Depression CBT Self-Help Guide	Excel at Life	Private organisation | Healthcare	Google Play	Depression	Disorder-specific	Assessment | CBT | Psychoeducation | Self-help	Behavioural activation | Cognitive reappraisal | Emotional awareness | Monitoring and tracking | Relaxation	PHQ-9	No	No	No	PEGI 3		Not found
Depression Coping All Ages	Vikram Boddupalli	Individual	Google Play	Depression	Disorder-specific	Psychoeducation	Not identified	N/A	No	No	No	PEGI 3		Not found
Depression Counseling: How to deal with depression	Vine Operations	Healthcare	Google Play	Depression	Disorder-specific	Online therapy	Not identified	N/A	No	Online therapy	No	PEGI 3		Not found
Depression Cure Course	Be Healthy 2018	Private organisation	Google Play	Depression	Disorder-specific	Psychoeducation	Not identified	N/A	No	No	No			Not found
Depression Cure Hypnosis - Stop Symptoms of Adult, Teen or Youth Depression and Find Happiness	Turnt Apps LLC	Private organisation	Apple App Store	Depression	Disorder-specific	Complementary and alternative therapies	Goal setting | Hypnosis | NLP	N/A	No	No	Yes		17+	Not found
Depression Cure Tips	Be Healthy 2018	Private organisation	Google Play	Depression	Disorder-specific	Psychoeducation	Lifestyle or nutrition	N/A	No	No	No			Not found
Depression Diagnosis	Ephrine Apps Powered by Devesh	Private organisation	Google Play	Depression	Disorder-specific	Assessment	Not identified	Not named	No	No	No	PEGI 3		Not found
Depression Elatto - Happiness Guide	Mood Resolution	Private organisation	Google Play	Depression	Disorder-specific	Assessment | Complementary and alternative therapies	Emotion induction | Mindfulness or meditation | Relaxation	Not named	Yes	No	No	PEGI 3		Not found
Depression group therapy	Hamza Aradi	Individual | Healthcare	Google Play	Depression	Disorder-specific	Online therapy | Psychosocial	Peer support	N/A	No	Online therapy	No	Parental guidance		Not found
Depression Help	Sudeep Chandra	Individual	Apple App Store	Depression	Disorder-specific	Not identified	Behavioural activation | Monitoring and tracking	N/A	No	No	No		4+	Not found
Depression Medication Manager (Unreleased)	MoodTools	Private organisation | Healthcare	Google Play	Depression	Disorder-specific	Assessment | Psychoeducation	Medication management | Monitoring and tracking	PHQ-9	No	No	No	PEGI 3		Not found
Depression Meds	RandallAPPS	Private organisation	Google Play	Depression	Disorder-specific	Psychoeducation	Not identified	N/A	Yes	No	No	PEGI 3		Not found
Depression Natural Treatment	King Star Studio	Private organisation	Google Play	Depression	Disorder-specific	Psychoeducation	Lifestyle or nutrition	N/A	Yes	Yes	No	PEGI 3		Not found
Depression relief Help of self hypnosis subliminal	Alisa Unzhakova	Individual	Apple App Store	Depression	Disorder-specific	Complementary and alternative therapies | Self-help	Hypnosis | Sound or music	N/A	No	No	No		4+	Not found
Depression self-assessment test	Easy Android Dev	Private organisation	Google Play	Depression	Disorder-specific	Assessment	Not identified	DST (Goldberg)	No	No	No	PEGI 3		Not found
Depression Self-Help Guide:CBT	Xandy App Ideas	Private organisation	Google Play	Depression	Disorder-specific	Psychoeducation | Self-help	Not identified	N/A	No	No	No	PEGI 3		Not found
Depression Support	MyHealthTeams	Private organisation	Google Play	Depression	Disorder-specific	Psychosocial	Peer support	N/A	No	No	No	Parental guidance		Not found
Depression Symptoms	Chris Bechard	Individual	Apple App Store	Depression	Disorder-specific	Psychoeducation	Not identified	N/A	No	No	No		17+	Not found
Depression Symptoms + Signs	Text Examples	Private organisation	Google Play	Depression	Disorder-specific	Psychoeducation	Not identified	N/A	No	No	No	PEGI 3		Not found
Depression Symptoms and Treatment - FAQ	Things To Do	Private organisation	Google Play	Depression	Disorder-specific	Psychoeducation	Not identified	N/A	No	No	No	PEGI 3		Not found
Depression Test	Japps Medical	Private organisation	Google Play	Depression	Disorder-specific	Assessment	Not identified	PHQ-9	Yes	No	No	PEGI 3		Not found
Depression Test	MoodTools	Private organisation | Healthcare	Both	Depression	Disorder-specific	Assessment	Not identified	PHQ-9	Yes	No	No	PEGI 3	12+	Not found
Depression Test	Baris Sarer	Individual	Both	Depression	Disorder-specific	Assessment	Not identified	PHQ-9	No	No	No	PEGI 3	12+	Not found
Depression Test	FXT Tech	Private organisation	Google Play	Depression	Disorder-specific	Assessment	Not identified	Not named	No	No	No	PEGI 3		Not found
Depression Test	SensoCare	Private organisation	Google Play	Depression	Disorder-specific	Assessment	Not identified	Not named	No	No	No	PEGI 3		Not found
Depression Test - Renu Bala HAU	Renu Bala Hau	Academic	Google Play	Depression	Disorder-specific	Assessment	Not identified	BDI	No	No	No	PEGI 3		Not found
Depression Test and Guide (Africa's version)	Blue Pyramid Ltd.	Private organisation	Google Play	Depression	Disorder-specific	Assessment | Psychoeducation	Not identified	Not named	Yes	No	No	PEGI 3		Not found
Depression Test ByPocketShrink	Jason Gallate	Private organisation | Healthcare	Apple App Store	Depression	Disorder-specific	Assessment	Not identified	DSM-IV	No	Yes	No		4+	Not found
Depression Therapy - Chat with a Counselor Online	Depression Therapy & Marriage Online Counseling	Healthcare	Google Play	Depression	Disorder-specific	Online therapy	Not identified	N/A	No	No	No	PEGI 3		Not found
Depression to Happiness	Tashlik	Individual	Apple App Store	Depression	Disorder-specific	Psychoeducation	Not identified	N/A	No	No	No		4+	Not found
Depression Tracker & Diary	Halcien Labs	Private organisation	Google Play	Depression	Disorder-specific	Assessment	Monitoring and tracking	Not named	Yes	No	No	PEGI 3		Not found
DEPRESSION TREATMENT	Supportive Apps	Private organisation	Google Play	Depression	Disorder-specific	Psychoeducation	Lifestyle or nutrition	N/A	No	No	No	PEGI 3		Not found
Depression v2	Personal Remedies, LLC	Private organisation | Healthcare	Apple App Store	Depression	Disorder-specific	Psychoeducation	Lifestyle or nutrition	N/A	No	No	No		12+	Not found
Depression: Factors and Treatment	Health Info	Private organisation	Google Play	Depression	Disorder-specific	Psychoeducation	Not identified	N/A	Yes	No	No	PEGI 3		Not found
DeStressify Stress Relief	Stress Refuge, Inc	Private organisation | Healthcare	Apple App Store	Anxiety | Stress	Transdiagnostic	Complementary and alternative therapies | Psychoeducation	Mindfulness or meditation | Monitoring and tracking | Relaxation	N/A	No	No	No		4+	Not published
distrACT	Expert Self Care Ltd	Private organisation | Healthcare	Apple App Store	Suicide | Self-injury	Transdiagnostic	Psychoeducation | Self-help	Connection to services | Crisis management | Distraction or grounding | Emotion induction | Skills building	N/A	No	No	Not clear		17+	Not found
Doctor On Demand	Doctor On Demand, Inc	Healthcare	Both	Multiple	Multiple	Online therapy	Not identified	N/A	No	Online therapy	Yes | With parents	PEGI 3	17+	Not found
DrJulian	Dr Julian Medical Group LTD	Healthcare	Apple App Store	Multiple	Multiple	Online therapy	Not identified	N/A	No	Online therapy	No		12+	Not found
DSM-5 Differential Diagnosis	Unbound Medicine, Inc	Private organisation | Healthcare	Google Play	Multiple	Multiple	Assessment	Not identified	DSM5	No	For professionals	No	PEGI 3		Not found
Easy Mood Diary	Simon Iebech Cichosz	Individual	Apple App Store	Multiple	Transdiagnostic	Not identified	Monitoring and tracking	N/A	No	No	No		17+	Not found
Electroconvulsive Therapy (ECT)	LEICESTERSHIRE PARTNERSHIP NHS TRUST	Healthcare	Apple App Store	Depression	Disorder-specific	Psychoeducation	Not identified	N/A	No	No	No		17+	Not found
Elefriends	Mind, the mental health charity.	NGO	Both	Multiple	Transdiagnostic	Psychosocial	Peer support	N/A	No	No	No	Parental guidance	17+	Not found
eMoods Bipolar Mood Tracker	eMoods	Private organisation	Both	Depression | Anxiety | Bipolar	Transdiagnostic	CBT	Emotional awareness | Monitoring and tracking	N/A	Yes	Yes	No	PEGI 3	4+	Not found
Emotion 2	Les Laboratoires Servier	Private organisation | Healthcare	Google Play	Depression	Disorder-specific	Psychoeducation	Lifestyle or nutrition | Monitoring and tracking | Relaxation	N/A	Yes	Yes	No	PEGI 13		Not found
End Anxiety Hypnosis - Stress, Panic Attack Help	Surf City Apps	Private organisation | Healthcare	Google Play	Anxiety | Stress	Transdiagnostic	Complementary and alternative therapies	Hypnosis | Sound or music	N/A	Yes	No	No	PEGI 3		Not found
Exercise Depression	Built by Doctors World Ltd	Private organisation	Both	Depression	Disorder-specific	Exercise	Monitoring and tracking	N/A	No	Yes	No	PEGI 3	4+	Not found
Faithful Counseling - Christian Based Therapy	BetterHelp - Therapy Made Easy	Healthcare	Google Play	Multiple	Multiple	Online therapy | Spiritual or faith-based	Not identified	N/A	No	Online therapy	No	PEGI 3		Not found
Feeling Good: positive mindset	Positive Rewards	Private organisation | Healthcare	Both	Depression | Anxiety | Stress	Transdiagnostic	CBT ‎| Complementary and alternative therapies | Positive psychology	Mindfulness or meditation | Relaxation	N/A	Yes	No	No	PEGI 3	12+	Not found
Feely - Take control of your mental health and feel happier	Feely AB	Private organisation	Apple App Store	Depression | Anxiety | Stress	Transdiagnostic	CBT | Complementary and alternative therapies | Positive psychology | Psychoeducation | Psychosocial | Self-help	Emotional awareness | Mindfulness or meditation | Monitoring and tracking | Peer support | Relaxation	N/A	No	No	No		4+	Not found
Fight Depression - Take Baby Steps to Conquer It	Anupam Kumar	Individual	Google Play	Depression	Disorder-specific	Psychoeducation	Not identified	N/A	No	No	No	PEGI 3		Not found
Fight Depression Naturally	Tipsbook	Private organisation	Google Play	Depression | Stress	Transdiagnostic	Complementary and alternative therapies | Psychoeducation	Lifestyle or nutrition | Sound or music	N/A	Yes	No	No	PEGI 3		Not found
Fight Depression Naturally	FluffyCuteApps	Private organisation	Google Play	Depression	Disorder-specific	Psychoeducation	Not identified	N/A	No	No	No	PEGI 3		Not found
Fight Depression Naturally PRO	Tipsbook	Private organisation	Google Play	Depression	Disorder-specific	Complementary and alternative therapies | Exercise | Psychoeducation	Emotion induction | Lifestyle or nutrition | Mindfulness or meditation | Yoga	N/A	No	No	No	PEGI 3		Not found
GDS	Jerome Yesavage	Academic	Google Play	Depression	Disorder-specific	Assessment	Not identified	GDS	No	No	No	PEGI 3		Not found
Gentle Wakeup - Sleep & Alarm Clock with Sunrise	Dr. Alexander Rieger	Individual	Google Play	Sleep	Disorder-specific	Complementary and alternative therapies	Mindfulness or meditation | Sound or music	N/A	Yes	No	No	PEGI 3		Not found
Geriatric Depression Scale 2.0	Jerome Yesavage	Academic	Google Play	Depression	Disorder-specific	Assessment	Not identified	GDS	No	No	No	PEGI 3		Not found
Get relaxed free! - Personal Hypnosis Program	Kim Fleckenstein	Individual	Apple App Store	Stress	Disorder-specific	Complementary and alternative therapies	Hypnosis | Relaxation	N/A	No	No	No		4+	Not found
Get Rid of Depression with Acupressure Massage!	Dr. Jakob Bargak	Healthcare	Apple App Store	Depression	Disorder-specific	Complementary and alternative therapies	Acupressure	N/A	No	No	No		12+	Not found
GGDE: Prevent & Beat Depression Symptoms	GG Apps Platform	Private organisation | Healthcare	Both	Depression	Disorder-specific	Assessment | CBT	Cognitive reappraisal | Monitoring and tracking	Not named	Yes	No	No	PEGI 3	4+	Not found
Guided Mind	AppSimple LLC	Private organisation	Apple App Store	Multiple	Multiple	Complementary and alternative therapies	Mindfulness or meditation | Relaxation	N/A	No	No	No		4+	Not found
Hamilton Depression Scale 17	Samuele Giacomoni	Individual	Google Play	Depression	Disorder-specific	Assessment	Not identified	HDRS	Yes	For professionals	No	PEGI 3		Not found
Hamilton Depression Scale Lite	openAirWare, LLC	Private organisation	Apple App Store	Depression	Disorder-specific	Assessment	Not identified	HDRS	Yes	For professionals	For professionals		4+	Not found
Happify	Happify, Inc.	Private organisation | Healthcare	Both	Multiple	Transdiagnostic	CBT ‎| Complementary and alternative therapies | Positive psychology	Cognitive reappraisal | Mindfulness or meditation | Monitoring and tracking | Skills building	N/A	No	No	No	PEGI 3	4+	Yes
Happy Being	nSmiles India Private Limited	Private organisation	Apple App Store	Multiple	Multiple	Complementary and alternative therapies	Goal setting | Mindfulness or meditation | Monitoring and tracking | Positive psychology | Relaxation | Skills building	N/A	Yes	No	No		4+	Not found
Happy Hypnosis - Stop Depression Anxiety & Stress	Hypnosis & Subliminal LLC	Private organisation	Apple App Store	Depression | Anxiety | Stress	Transdiagnostic	Complementary and alternative therapies	Hypnosis | Sound or music	N/A	No	No	No		4+	Not found
Headspace: Meditation & Mindfulness	Headspace, Inc.	Private organisation | Healthcare	Both	Multiple	Transdiagnostic	Complementary and alternative therapies	Mindfulness or meditation | Relaxation | Sound or music	N/A	No	No	Yes	PEGI 3	4+	Yes
Heal My Life - Meditation | Affirmations | Breathe	HealMyLife Inc	Private organisation	Google Play	Multiple	Transdiagnostic	Complementary and alternative therapies | Exercise	Mindfulness or meditation | Relaxation | Sound or music | Yoga	N/A	No	No	No	PEGI 3		Not found
Healios Mental Health	Healios	Private organisation | Healthcare	Apple App Store	Multiple	Multiple	Psychosocial | Self-help	Monitoring and tracking	N/A	No	Yes	No		4+	Not found
Health Log	AR Productions Inc.	Private organisation	Google Play	Multiple	Transdiagnostic	Not identified	Medication management | Monitoring and tracking	N/A	No	Yes	No	PEGI 3		Not found
HealthUnlocked Communities	EverythingUnlocked Ltd	Private organisation | Healthcare	Apple App Store	Multiple	Multiple	Psychosocial	Connection to services | Peer support	N/A	No	No	No		17+	Not published
HelloMind: Meditation|Hypnosis	HelloMind APS	Private organisation | Healthcare	Apple App Store	Multiple	Multiple	Complementary and alternative therapies	Hypnosis | Mindfulness or meditation	N/A	No	No	No		4+	Not found
Help - Depression, Anxiety, Relief, Social Texting	OlympApp.Club	Private organisation	Google Play	Multiple	Transdiagnostic	Psychosocial	Peer support	N/A	Yes	No	No	PEGI 18		Not found
Helpcare - mental health chat Psychological help	Involta app	Private organisation	Google Play	Multiple	Transdiagnostic	Psychosocial	Peer support	N/A	No	No	No			Not found
Highlights - 1 Minute Journal	Karsten Will	Individual	Apple App Store	Multiple	Transdiagnostic	CBT | Positive psychology	Emotional awareness | Monitoring and tracking	N/A	No	No	No		9+	Not found
Home Remedies For Depression	StatesApps	Private organisation	Google Play	Depression	Disorder-specific	Psychoeducation	Lifestyle or nutrition	N/A	No	No	No	PEGI 3		Not found
HOPE - Broome County Mental Health Department	Broome County Mental Health	Healthcare	Apple App Store	Suicide	Disorder-specific	Assessment | Psychoeducation	Connection to services | Crisis management	Not named	No	No	No		12+	Not found
Hope Mental Health	Shulamite Sebastian and Freyalise Sebastian	Private organisation	Google Play	Multiple	Transdiagnostic	Psychoeducation | Psychosocial	Peer support | Positive psychology	N/A	No	No	No	PEGI 3		Not found
How to Avoid Depression	NonitaDev	Individual	Google Play	Depression	Disorder-specific	Psychoeducation	Not identified	N/A	No	No	No	PEGI 3		Not found
How to Beat Depression	The Story Teller	Private organisation	Google Play	Depression	Disorder-specific	Psychoeducation	Not identified	N/A	No	No	No	PEGI 3		Not found
How to Beat Depression Naturally	Obgynapps	Private organisation	Google Play	Depression	Disorder-specific	Psychoeducation	Not identified	N/A	No	No	No	PEGI 3		Not found
How to deal with depression	Best Free Apps 2018	Private organisation	Google Play	Depression	Disorder-specific	Psychoeducation	Not identified	N/A	Yes	No	Yes	PEGI 3		Not found
How to deal with depression	Koodalappz	Private organisation	Google Play	Depression	Disorder-specific	Psychoeducation	Not identified	N/A	No	No	No	PEGI 3		Not found
How to Deal with Depression	ARUNAS APPS LLP	Private organisation	Google Play	Depression	Disorder-specific	Psychoeducation	Lifestyle or nutrition	N/A	No	No	No	PEGI 3		Not found
How to Deal with Depression	FluffyCuteApps	Private organisation	Google Play	Depression	Disorder-specific	Psychoeducation	Not identified	N/A	No	No	No	PEGI 3		Not found
How to Deal with Depression	sathish bc	Private organisation	Apple App Store	Depression	Disorder-specific	Psychoeducation	Not identified	N/A	No	No	No		17+	Not found
How to Get Over Depression	dierre09	Private organisation	Google Play	Depression	Disorder-specific	Psychoeducation	Not identified	N/A	No	No	No	PEGI 3		Not found
How to Get Over Depression	Health & Fitness Guide	Private organisation	Google Play	Depression	Disorder-specific	Psychoeducation	Not identified	N/A	No	No	No	PEGI 3		Not found
How to overcome depression	bestappsforyou	Private organisation	Google Play	Depression | Anxiety | Stress	Transdiagnostic	Psychoeducation	Not identified	N/A	No	No	No	PEGI 3		Not found
How to Overcome Depression	FluffyCuteApps	Private organisation	Google Play	Depression | Anxiety | Stress	Transdiagnostic	Psychoeducation	Not identified	N/A	No	No	No	PEGI 3		Not found
Hub of Hope	Mashbo Ltd	Private organisation | NGO	Apple App Store	Multiple	Multiple	Not identified	Connection to services	N/A	No	No	No		4+	Not found
Huddle.	Huddle Labs, Inc.	Private organisation	Apple App Store	Multiple	Multiple	Psychosocial	Peer support	N/A	No	No	Yes		12+	Not found
Hypnosis for Anxiety, Stress Relief & Depression	Pitashi Mobile Imagination	Private organisation	Google Play	Depression | Anxiety | Stress	Transdiagnostic	Complementary and alternative therapies	Hypnosis | Mindfulness or meditation	N/A	No	No	No	PEGI 3		Not found
Hypnosis techniques and therapy	grandes aplicaciones 2018	Private organisation	Google Play	Multiple	Multiple	Complementary and alternative therapies	Hypnosis | Relaxation	N/A	No	No	No			Not found
iMoodJournal - Mood Diary	Inexika Inc.	Private organisation	Apple App Store	Multiple	Transdiagnostic	Not identified	Emotional awareness | Medication management | Monitoring and tracking	N/A	No	Yes	No		4+	Not found
In Hand - A tool to focus where you're at and bring back the balance	Red Ninja Limited	Private organisation | Healthcare	Apple App Store	Multiple	Transdiagnostic	Not identified	Distraction or grounding | Emotion induction | Monitoring and tracking	N/A	No	No	No		4+	Not found
InnerHour - Self Help for Anxiety & Depression	InnerHour	Healthcare	Google Play	Multiple	Multiple	Assessment ‎| CBT | Complementary and alternative therapies | Psychoeducation | Self-help	Cognitive reappraisal | Goal setting | Mindfulness or meditation | Monitoring and tracking | Relaxation | Skills building	Not named	No	No	No	PEGI 3		Not found
Instahelp Online Counselling	Insta Communications GmbH	Healthcare	Apple App Store	Multiple	Multiple	Online therapy	Not identified	N/A	Yes	Online therapy	Yes		4+	Not found
iPrevail: Anxiety & Depression	Prevail Health	Private organisation | Healthcare	Both	Depression | Anxiety | Stress	Transdiagnostic	Complementary and alternative therapies | Psychosocial	Mindfulness or meditation | Peer Support	N/A	No	No	No	Parental guidance	12+	Not found
IWill - Your Support System	IWill	Healthcare	Google Play	Multiple	Multiple	Online therapy	Not identified	N/A	No	Online therapy	No	PEGI 3		Not found
Joining Forces	South Staffordshire and Shropshire Healthcare and N	Healthcare	Apple App Store	Multiple	Multiple	Psychoeducation	Connection to services	N/A	No	No	No		17+	Not found
Joyable	Joyable Inc	Private organisation | Healthcare	Apple App Store	Depression | Anxiety	Transdiagnostic	Assessment | CBT	Coaching | Cognitive reappraisal | Goal setting | Monitoring and tracking | Relaxation	PHQ-9	No	No	No		12+	Not found
K10 - Yarning about mental health	E-Wellbeing Services	Private organisation | Healthcare	Google Play	Multiple	Transdiagnostic	Assessment	Not identified	K10	No	No	No	PEGI 3		Not found
KibunLog : EmotionDiary	Haruka Murakami	Individual	Google Play	Multiple	Transdiagnostic	CBT | Psychosocial	Emotional awareness | Monitoring and tracking | Peer support | Positive psychology	N/A	No	No	No	PEGI 3		Not found
KnKt'd Behavioral Health	Synergistic Creations, Inc	Private organisation | Healthcare	Google Play	Multiple	Transdiagnostic	Psychosocial	Connection to services | Crisis management | Family support | Medication management | Monitoring and tracking	N/A	No	Yes	No	PEGI 3		Not found
Know Yourself Personality Test	Excel at Life	Private organisation | Healthcare	Google Play	Multiple	Multiple	Assessment | Self-help	Not identified	Not named	No	No	No	PEGI 3		Not found
Letters Against Depression	Letters Against Depression	NGO	Google Play	Depression	Disorder-specific	Psychosocial	Peer support	N/A	No	No	No			Not found
Life Reboot - Fight Depression	photonapps	Private organisation | Healthcare	Google Play	Depression | Anxiety | Stress	Transdiagnostic	Psychosocial	Emotion induction | Medication management | Monitoring and tracking | Peer support	N/A	Yes	No	No	Parental guidance		Not found
LifeArmor	National Center for Telehealth & Technology	Private organisation	Apple App Store	Multiple	Multiple	Assessment | Psychoeducation | Self-help	Monitoring and tracking	Not named	No	No	No		12+	Not found
LightExistence - Depression Aid	Dynames Productions	Private organisation	Google Play	Depression | Anxiety	Transdiagnostic	Assessment | Psychoeducation	Emotion induction | Monitoring and tracking	Not named	Yes	No	No	PEGI 3		Not found
Lyf - You're not alone	Lyf App Pty Ltd	Private organisation	Apple App Store	Multiple	Multiple	Online therapy | Psychosocial	Peer support	N/A	No	Online therapy	No		12+	Not found
Major Depressive Disorder Info	Programming Is Fun	Private organisation	Google Play	Depression	Disorder-specific	Psychoeducation	Not identified	N/A	No	No	No	PEGI 3		Not found
Marblesapp	Real EmPowerment Solutions	Private organisation	Google Play	Multiple	Transdiagnostic	Psychosocial	Acceptance | Monitoring and tracking | Peer support	N/A	No	No	No	Parental guidance		Not found
Mark Bowden Hypnosis Download	Mark Bowden	Individual	Apple App Store	Multiple	Multiple	Complementary and alternative therapies	Hypnosis	N/A	No	No	No		4+	Not found
Me - My Mental Health	Karl Jones	Individual	Google Play	Multiple	Transdiagnostic	Psychosocial	Connection to services | Family support | Monitoring and tracking | Relaxation	N/A	No	No	No	PEGI 3		Not found
Medication Reminder & Pill Tracker	MyTherapy	Private organisation	Google Play	Multiple	Transdiagnostic	Not identified	Family support | Medication management | Monitoring and tracking	N/A	No	Yes	No	PEGI 3		Not published
MEDISAM	Thai Thanh Truc	Private organisation	Google Play	Depression	Disorder-specific	Assessment	Monitoring and tracking	CES-D	No	Yes	No	PEGI 3		Not found
Meditation by Aware	Uber Health Tech Private Limited	Private organisation	Apple App Store	Multiple	Multiple	Complementary and alternative therapies	Mindfulness or meditation	N/A	No	No	No		4+	Not found
MeeHappy	MeeHappy Wellness LLP	Private organisation | Healthcare	Google Play	Multiple	Multiple	Assessment | Psychoeducation | Self-help	Connection to services	Not named	No	No	No	PEGI 3		Not found
MeeTwo	MeeTwo Education Limited	Private organisation | Healthcare	Apple App Store	Multiple	Multiple	Psychoeducation | Psychosocial	Connection to services | Peer support	N/A	Yes	No	Yes		12+	Not found
Mental Care	PakLab	Private organisation	Google Play	Multiple	Multiple	Psychoeducation	Not identified	N/A	No	No	No	PEGI 3		Not found
Mental Disorders	Tototomato	Private organisation	Google Play	Multiple	Multiple	Psychoeducation	Not identified	N/A	No	No	No	PEGI 3		Not found
Mental Health	Healthy4you	Private organisation	Google Play	Multiple	Multiple	Psychoeducation	Not identified	N/A	No	No	No	PEGI 3		Not found
Mental Health	Expert Health Studio	Private organisation	Google Play	Multiple	Multiple	Psychoeducation	Not identified	N/A	Yes	No	No	PEGI 3		Not found
Mental Health	Interactive Health Solutions	NGO	Google Play	Depression | Anxiety	Transdiagnostic	Assessment	Not identified	Not named	No	For professionals	No	PEGI 3		Not found
Mental Health	Pen Drouzi	Individual	Google Play	Multiple	Multiple	Psychoeducation	Not identified	N/A	Yes	No	No	PEGI 3		Not found
Mental Health - psychologist	USD Apps	Private organisation	Google Play	Multiple	Multiple	Psychoeducation	Not identified	N/A	No	No	No	PEGI 3		Not found
Mental Health & Wellbeing	Ultan	Individual	Google Play	Multiple	Transdiagnostic	Complementary and alternative therapies | Psychoeducation	Connection to services | Monitoring and tracking | Sound or music	N/A	No	No	No	PEGI 3		Not found
Mental Health Awareness	ShadowGardevoir	Private organisation	Google Play	Multiple	Multiple	Psychoeducation	Not identified	N/A	No	No	No	PEGI 3		Not found
Mental Health Connections	SageSurfer	Private organisation | Healthcare	Google Play	Multiple	Transdiagnostic	Psychosocial	Connection to services | Family support | Peer support	N/A	No	Yes	No	PEGI 3		Not found
Mental Health for All	James Vo	Individual	Google Play	Multiple	Multiple	Psychoeducation	Not identified	N/A	No	No	No	PEGI 3		Not found
Mental Health Intervention	Charisse Beach	Individual	Google Play	Multiple	Transdiagnostic	Not identified	Crisis management | Monitoring and tracking	N/A	Yes	Yes	No	Parental guidance		Not found
Mental Health Recovery Guide	365 Positivity	Private organisation	Google Play	Multiple	Multiple	Psychoeducation | Self-help	Lifestyle or nutrition	N/A	No	No	No	PEGI 3		Not found
Mental Health Test	Tushar Sharma	Individual	Google Play	Multiple	Multiple	Assessment	Not identified	Not named	No	No	No	PEGI 3		Not found
Mental Health Tests	Mind Diagnostics, Inc.	Private organisation	Both	Multiple	Multiple	Assessment | Psychosocial	Connection to services | Family support | Monitoring and tracking	Not named	No	Yes	No	PEGI 3	12+	Not found
Mental Health Wellness	Melvyn Weibin	Healthcare	Apple App Store	Multiple	Multiple	Assessment | CBT | Psychoeducation	Crisis management | Medication management | Monitoring and tracking	BDI | GAD-7 | Young Mania Rating Scale	Yes	No	No		17+	Not found
Mental Illness	Dinatale	Private organisation	Google Play	Multiple	Multiple	Psychoeducation	Not identified	N/A	No	No	No	PEGI 3		Not found
Mersey Care Self-Help	Northumberland, Tyne and Wear NHS Foundation Trust	Healthcare	Apple App Store	Multiple	Multiple	Psychoeducation | Self-help	Not identified	N/A	No	No	No		17+	Not found
MHF	Together For Change	NGO	Google Play	Multiple	Multiple	Psychoeducation | Psychosocial	Connection to services | Peer support	N/A	No	No	No	Parental guidance		Not found
MHRG: Mental Health Recovery Guide - Best Self-Help Tips & Support For Patients With Depression, Schizophrenia Or Bi-Polar Disorder	Ben Arogundade	Private organisation	Apple App Store	Depression | Bipolar | Schizophrenia	Transdiagnostic	Psychoeducation | Self-help	Lifestyle or nutrition	N/A	No	No	No		4+	Not found
Mind Your Head	Blue Frontier Ltd	Private organisation | Healthcare	Apple App Store	Multiple	Multiple	Psychoeducation | Self-help	Connection to services	N/A	No	No	Not clear		4+	Not found
MindCare: mental well-being analytics made easy	Blue Bird Technologies	Private organisation | Healthcare	Google Play	Multiple	Transdiagnostic	CBT | DBT	Emotional awareness | Monitoring and tracking | Physical awareness	N/A	Yes	No	No	PEGI 3		Not found
Mindful : Mindfulness Meditation for Stress Relief	Pedby Wellness Studio	Private organisation	Google Play	Multiple	Multiple	Complementary and alternative therapies	Mindfulness or meditation | Sound or music	N/A	No	No	No	PEGI 3		Not found
Mindfulness : Finding Peace	Bookpoint Limited	Private organisation | Academic	Apple App Store	Multiple	Transdiagnostic	MBCT | Psychoeducation	Mindfulness or meditation	N/A	No	No	No		4+	Not found
Mindfulness Coach	US Department of Veterans Affairs (VA)	Government	Google Play	Multiple	Transdiagnostic	Complementary and alternative therapies | Psychoeducation | Self-help	Mindfulness or meditation	N/A	No	No	No	PEGI 3		Not found
Mindfulness For Depression	Mindfulness Today	Private organisation | Healthcare	Google Play	Depression	Disorder-specific	Complementary and alternative therapies | Psychoeducation	Mindfulness or meditation	N/A	No	No	No	PEGI 3		Not found
Mood App - Journal	Young Human, LLC	Private organisation	Apple App Store	Multiple	Transdiagnostic	CBT | DBT	Monitoring and tracking	N/A	No	No	No		12+	Not found
Mood Journal	Adhi Wicaksono	Individual	Google Play	Multiple	Transdiagnostic	Not identified	Emotional awareness | Goal setting | Monitoring and tracking	N/A	No	No	No	PEGI 3		Not found
Mood Log	AR Productions Inc.	Private organisation	Google Play	Multiple	Transdiagnostic	Not identified	Emotional awareness | Medication management | Monitoring and tracking	N/A	No	No	No	PEGI 3		Not found
Mood Mint - Boost Your Mood	Jason Pegg	Private organisation	Apple App Store	Depression | Anxiety | Stress	Transdiagnostic	Cognitive Training	Cognitive bias modification | Emotion induction | Relaxation	N/A	No	No	No		4+	Not found
Mood O Scope - Mood Tracker, Mood Journal, Dairy, Detector, Scanner & Analyzer - Track & Analyze Mood Patterns	Xlabz Technologies Pvt. Ltd.	Private organisation	Apple App Store	Multiple	Transdiagnostic	Not identified	Emotional awareness | Monitoring and tracking	N/A	No	No	No		4+	Not found
Mood Tracker - Bipolar Mood Journal, Mood Diary	Appscure	Private organisation	Google Play	Multiple	Transdiagnostic	Not identified	Emotional awareness | Monitoring and tracking	N/A	No	No	No	PEGI 3		Not found
Mood Triggers: Anxiety Depression Insomnia Tracker	Mood Triggers	Academic	Google Play	Multiple	Transdiagnostic	Self-help	Emotional awareness | Monitoring and tracking	N/A	No	Yes	No	PEGI 3		Not published
Moodfit - Stress and Anxiety	Roble Ridge Software LLC	Private organisation	Both	Depression | Anxiety | Stress	Transdiagnostic	CBT | Complementary and alternative therapies | Psychoeducation | Psychosocial	Cognitive reappraisal | Emotional awareness | Family support | Goal setting | Mindfulness or meditation | Monitoring and tracking | Positive psychology	N/A	No	Yes	No	PEGI 3	12+	Not found
MoodHacker	ORCAS	Private organisation | Healthcare	Both	Depression	Disorder-specific	CBT | Positive psychology | Psychosocial | Self-help	Behavioural activation | Lifestyle or nutrition | Monitoring and tracking	N/A	No	No	No	PEGI 3	4+	Yes
MoodKit - Mood Improvement Tools	ThrivePort, LLC	Private organisation | Healthcare	Apple App Store	Multiple	Transdiagnostic	CBT	Cognitive reappraisal | Emotional awareness | Lifestyle or nutrition | Monitoring and tracking	N/A	No	Yes	No		12+	Yes
MoodMaster Anti-Depression App	MoodMaster	Healthcare	Apple App Store	Depression	Disorder-specific	ACT | CBT | Psychoeducation	Monitoring and tracking	N/A	No	No	No		4+	Not found
MoodMission - Cope with Stress, Moods & Anxiety	MoodMission Pty Ltd	Academic | Healthcare	Google Play	Depression | Anxiety | Stress	Transdiagnostic	CBT | Complementary and alternative therapies | Exercise	Behavioural activation | Mindfulness or meditation | Positive psychology | Relaxation | Yoga	N/A	Yes	No	No	PEGI 3		Yes
Moodnotes	ThrivePort, LLC	Private organisation | Healthcare	Apple App Store	Multiple	Transdiagnostic	CBT | Positive psychology	Cognitive reappraisal | Emotional awareness | Monitoring and tracking	N/A	No	No	No		12+	Not found
MoodPanda	Jacob Greenwood	Individual	Apple App Store	Multiple	Transdiagnostic	Psychosocial	Emotional awareness | Monitoring and tracking | Peer support	N/A	No	No	No		12+	Not found
Moodpath - Depression & Anxiety Test	Moodpath	Private organisation | Healthcare	Both	Depression | Anxiety	Transdiagnostic	Assessment | CBT | Complementary and alternative therapies | Psychoeducation	Emotional awareness | Mindfulness or meditation | Monitoring and tracking | Self-compassion	Not named	No	Yes	No	PEGI 3	12+	Not published
Moods: Mental Health Tracking	Mokriya LLC	Private organisation	Apple App Store	Multiple	Transdiagnostic	Not identified	Cognitive reappraisal | Monitoring and tracking	N/A	No	No	No		4+	Not found
MoodSpace	Boundless	Private organisation	Google Play	Depression	Disorder-specific	Complementary and alternative therapies | Self-help	Mindfulness or meditation | Monitoring and tracking | Positive psychology | Skills building	N/A	Yes	No	No	PEGI 3		Not found
MoodTools - Depression Aid	MoodTools	Private organisation | Healthcare	Both	Depression	Disorder-specific	Assessment | BT | CBT ‎| Psychoeducation | Self-help	Behavioural activitation | Cognitive reappraisal | Crisis management | Monitoring and tracking	PHQ-9	Yes	No	No	PEGI 3	12+	Not found
Moodtrack Social Diary	Matthew Windwer	Individual	Both	Multiple	Transdiagnostic	Psychosocial	Monitoring and tracking | Peer support	N/A	No	Yes	No	Parental guidance	12+	Not found
MoodTrainer	Siva Abhishek Addepally	Academic	Google Play	Depression | Anxiety	Transdiagnostic	CBT | Self-help	Not identified	N/A	Yes	No	No	PEGI 3		Not found
MorningPages - Daily Journal	Anastasiya Gorban	Individual	Apple App Store	Multiple	Transdiagnostic	Not identified	Monitoring and tracking	N/A	No	No	No		4+	Not found
Move On with Andrew Johnson	Michael Schneider	Individual	Apple App Store	Multiple	Transdiagnostic	Not identified	Positive psychology	N/A	No	No	No		4+	Not found
MSE&SUICIDE ASSESSr	Peter Kohleis Pty Ltd	Healthcare	Google Play	Multiple	Multiple	Assessment	Not identified	MSE	Yes	For professionals	No	PEGI 3		Not found
Music Emotions	aymsou	Private organisation	Google Play	Depression	Disorder-specific	Complementary and alternative therapies	Sound or music	N/A	No	No	Yes | With parents	PEGI 3		Not found
Music for Meditation	Dream_Studio	Private organisation	Google Play	Multiple	Transdiagnostic	Complementary and alternative therapies	Mindfulness or meditation | Sound or music	N/A	No	No	No	PEGI 3		Not found
Music Therapy for Depression	Nature Sound Lab	Private organisation	Google Play	Depression	Disorder-specific	Complementary and alternative therapies	Sound or music	N/A	No	No	No	PEGI 3		Not found
My Online therapy	Lekta Therapy Ltd.	Healthcare	Google Play	Multiple	Multiple	Online therapy	Not identified	N/A	No	Online therapy	No	PEGI 3		Not found
My Possible Self	My Possible Self Ltd	Private organisation | Healthcare	Both	Multiple	Transdiagnostic	CBT | IPT | Positive psychology | PST | Self-help	Emotional awareness | Monitoring and tracking | Skills building	N/A	No	No	No	PEGI 3	4+	Not found
MY3 - Support Network	MENTAL HEALTH ASSOCIATION OF NEW YORK CITY INC	NGO	Apple App Store	Suicide	Disorder-specific	Psychosocial	Connection to services | Crisis management | Family support	N/A	No	No	No		4+	Not found
MyMoodTracker	Aspyre Solutions Pty Ltd	Private organisation	Apple App Store	Multiple	Transdiagnostic	Not identified	Emotional awareness | Medication management | Monitoring and tracking	N/A	No	No	No		4+	Not found
MyPsyDiary Lite: Track & Improve Mental Health	Dr Amanda Commons Treloar	Healthcare	Google Play	Multiple	Transdiagnostic	CBT	Emotional awareness | Emotional induction | Goal setting | Monitoring and tracking | Positive psychology | Relaxation	N/A	No	Yes	No	PEGI 3		Not found
MyPsyDiary PRO: Track & Improve Mental Health	Dr Amanda Commons Treloar	Healthcare	Google Play	Multiple	Transdiagnostic	CBT	Emotional awareness | Emotional induction | Goal setting | Monitoring and tracking | Positive psychology | Relaxation	N/A	No	Yes	No	PEGI 3		Not found
MyTherapy Pill Reminder	smartpatient GmbH	Private organisation | Healthcare	Apple App Store	Multiple	Transdiagnostic	Psychosocial	Family support | Medication management | Monitoring and tracking	N/A	No	Yes	No		4+	Not published
Natural Depression Treatment	Heru Technologies	Private organisation	Google Play	Depression	Disorder-specific	Psychoeducation	Lifestyle or nutrition	N/A	No	No	No	PEGI 3		Not found
New! Depression Test	Ines Michels	Individual	Apple App Store	Depression	Disorder-specific	Assessment	Not identified	Not named	Yes	No	No		12+	Not found
NIH Depression Information	Incelligence	Private organisation | Healthcare	Google Play	Depression	Disorder-specific	Psychoeducation	Not identified	N/A	Yes	No	No	PEGI 3		Not found
Noggin Notes - Improve Your Mental Health	RIPINGA ENTERPRISES LIMITED	Private organisation	Google Play	Multiple	Transdiagnostic	Psychoeducation	Emotional awareness | Goal setting | Monitoring and tracking | Positive psychology	N/A	No	No	No	PEGI 3		Not found
Online Counseling: Depression & Anxiety Therapy	Online Counseling | Get Counseling Online	Healthcare	Google Play	Multiple	Multiple	Online therapy	Not identified	N/A	No	Online therapy	No	PEGI 3		Not found
Overcome Anxiety Hypnosis	Diviniti Publishing Ltd	Private organisation	Apple App Store	Depression | Anxiety | Stress	Transdiagnostic	Complementary and alternative therapies	Hypnosis | Sound or music	N/A	No	No	No		4+	Not found
Overcome Depression Dailycards	Dailycards	Private organisation	Google Play	Depression	Disorder-specific	Complementary and alternative therapies	Positive psychology | Sound or music	N/A	No	No	No	PEGI 3		Not found
Pacifica - Stress & Anxiety	Pacifica Labs Inc.	Private organisation | Healthcare	Both	Depression | Anxiety | Stress	Transdiagnostic	Complementary and alternative therapies | CBT | Psychosocial | Self-help	Cognitive reappraisal | Emotional awareness | Goal setting | Mindfulness or meditation | Monitoring and tracking | Peer support | Relaxation	N/A	No	Yes	No	Parental guidance	12+	Not published
Pain Diary & Community CatchMyPain incl. Medication Tracker	sanovation AG	Academic | Healthcare	Apple App Store	Multiple	Transdiagnostic	Psychosocial	Family support | Medication management | Monitoring and tracking | Peer support	N/A	No	Yes	No		12+	Not found
Pain Diary & Community CatchMyPain PRO	sanovation AG	Academic | Healthcare	Apple App Store	Multiple	Transdiagnostic	Psychosocial	Family support | Medication management | Monitoring and tracking | Peer support	N/A	No	Yes	No		12+	Not found
Peptalk Motivation	Dark Knight Inc.	Private organisation	Apple App Store	Multiple	Transdiagnostic	Not identified	Motivation enhancement | Positive psychology	N/A	No	No	No		12+	Not found
PerSoNClinic (Depression, Chronic Pain, Cancer)	technology Digest inc	Private organisation	Google Play	Multiple	Multiple	Psychoeducation | Psychosocial	Family support | Monitoring and tracking | Peer support	N/A	No	Yes	No	Parental guidance		Not found
Perspective - Daily Journal	Blinky LLC	Private organisation	Apple App Store	Multiple	Transdiagnostic	Complementary and alternative therapies	Emotional awareness | Goal setting | Mindfulness or meditation | Monitoring and tracking	N/A	No	No	No		4+	Not found
PHQ-9	Integrative Studios	Private organisation	Google Play	Depression	Disorder-specific	Assessment	Not identified	PHQ-9	No	For professionals	No	PEGI 3		Not found
PHQ-9 Depression module	Giuseppe Romano	Individual	Google Play	Depression	Disorder-specific	Assessment	Not identified	PHQ-9	No	No	No	PEGI 3		Not found
PHQ-9 Depression Test Questionnaire	Andrey Fetisov	Individual	Apple App Store	Depression	Disorder-specific	Assessment	Not identified	PHQ-9	No	No	No		17+	Not found
PsychApp Free - Depression, Anxiety, Panic Attack	ArtSmart Software	Private organisation	Google Play	Depression | Anxiety	Transdiagnostic	Assessment | Psychoeducation	Monitoring and tracking	Not named	No	No	No	PEGI 3		Not found
Psychologist: Anxiety, Depression, Stress, Couples	ifeel	Healthcare	Google Play	Multiple	Multiple	Online therapy	Not identified	N/A	No	Online therapy	No	PEGI 3		Not found
PsyTests	Psique Apps	Private organisation | Healthcare	Google Play	Multiple	Multiple	Assessment | Psychoeducation	Not identified	Not named	No	No	No	PEGI 3		Not found
Rapid Diagnosis-Mental Health	WWW Machealth Pty Ltd	Healthcare	Apple App Store	Multiple	Multiple	Assessment | Psychoeducation	Not identified	Not named	Yes	Yes	No		4+	Not found
RCPsych Mental Health App	Melvyn Weibin	Healthcare	Apple App Store	Multiple	Multiple	Psychoeducation	Not identified	N/A	Yes	No	No		12+	Not found
Reachout: My Support Network	The Modi Group, Inc.	Private organisation | Healthcare	Google Play	Multiple	Multiple	Psychosocial	Peer support	N/A	No	No	No	Parental guidance		Not found
Reduce Depression	MSPLDevelopers	Private organisation	Google Play	Depression	Disorder-specific	Psychoeducation	Not identified	N/A	No	No	No	PEGI 3		Not found
Reflectly - Journal / Diary	Reflectly ApS	Private organisation	Apple App Store	Multiple	Transdiagnostic	CBT | Complementary and alternative therapies | Positive psychology | Psychoeducation | Self-help	Cognitive reappraisal | Mindfulness or meditation | Monitoring and tracking	N/A	No	No	No		4+	Not found
Relationship Advice Help Olymp	DMITRIY IVANOV	Individual	Apple App Store	Multiple	Multiple	Psychosocial	Peer support	N/A	Yes	No	No		17+	Not found
Relax Lite: Stress Relief	Saagara	Private organisation | Healthcare	Google Play	Multiple	Transdiagnostic	Complementary and alternative therapies | Exercise	Mindfulness or meditation | Relaxation | Sound or music | Yoga	N/A	No	No	No	PEGI 3		Not found
Relaxing Anti-Stress Sound	Dandelion Soft	Private organisation	Google Play	Multiple	Transdiagnostic	Complementary and alternative therapies	Sound or music	N/A	Yes	No	No	PEGI 3		Not found
Relieve Anxiety & Stress-Free	Vania Nettleford	Individual	Apple App Store	Anxiety | Stress	Transdiagnostic	Complementary and alternative therapies	Hypnosis | Sound or music	N/A	Yes	No	No		4+	Not found
Relieve Depression Hypnosis - Mood & Anxiety Help	Surf City Apps	Private organisation | Healthcare	Google Play	Depression | Anxiety	Transdiagnostic	Complementary and alternative therapies	Hypnosis | Sound or music	N/A	Yes	No	No	PEGI 3		Not found
Relieve Depression Pro - Mood & Anxiety Help	Surf City Apps	Private organisation | Healthcare	Google Play	Depression | Anxiety	Transdiagnostic	Complementary and alternative therapies	Hypnosis | Sound or music	N/A	Yes	No	No	PEGI 3		Not found
Remente - Self Improvement	Remente	Private organisation | Healthcare	Both	Multiple	Transdiagnostic	Psychoeducation | Self-help	Behavioural activation | Emotional awareness | Goal setting | Lifestyle or nutrition | Monitoring and tracking	N/A	No	No	No	PEGI 12	12+	Not found
Rize - mental well-being	Moodmap Ltd	Private organisation	Apple App Store	Multiple	Transdiagnostic	Complementary and alternative therapies | Psychoeducation	Behavioural activation | Cognitive reappraisal | Emotional awareness | Goal setting | Mindfulness or meditation | Monitoring and tracking | Positive psychology | Skills building	N/A	No	No	No		17+	Not found
Safety Plan	Blue Bird Technologies	Private organisation | Healthcare	Google Play	Multiple	Transdiagnostic	CBT | DBT	Crisis Management | Family support	N/A	Yes	Yes	No	PEGI 3		Not found
SAFMH Mental Health App	Riptide Technology	NGO	Google Play	Multiple	Multiple	Psychoeducation	Connection to services | Medication management | Monitoring and tracking	N/A	No	No	No	PEGI 3		Not found
Secret Diary: the best personal diary with lock	Zheko	Private organisation	Google Play	Multiple	Transdiagnostic	Not identified	Emotional awareness | Monitoring and tracking	N/A	No	No	No	PEGI 3		Not found
Self Checkout	Evan Sobkowicz	Private organisation	Apple App Store	Multiple	Transdiagnostic	Not identified	Behavioural activitation | Connection to services | Emotional awareness | Monitoring and tracking	N/A	No	Yes	No		12+	Not found
Self Help	Northumberland, Tyne and Wear NHS Foundation Trust	Healthcare	Both	Multiple	Multiple	Psychoeducation | Self-help	Not identified	N/A	No	No	No	PEGI 3	12+	Not found
Signs & Symptoms Depression	Built by Doctors World Ltd	Private organisation	Google Play	Depression	Disorder-specific	Psychoeducation	Medication management | Monitoring and tracking	N/A	No	Yes	No	PEGI 3		Not found
SilverCloud Toolkit	SilverCloud Health Ltd	Academic | Healthcare	Apple App Store	Multiple	Multiple	CBT | Complementary and alternative therapies | Psychoeducation	Cognitive reappraisal | Emotional awareness | Mindfulness or meditation | Monitoring and tracking | Positive psychology | Relaxation | Skills building	N/A	No	No	No		17+	Yes
Simple Depression Test	Yu Zhang	Individual	Apple App Store	Depression	Disorder-specific	Assessment	Not identified	PHQ-9	Yes	No	No		17+	Not found
Simple Habit Meditation	Simple Habit, Inc.	Private organisation	Google Play	Multiple	Multiple	Complementary and alternative therapies	Mindfulness or meditation	N/A	No	No	No	PEGI 3		Not found
Sleep Hypnosis Music for Relax	Zodinplex	Private organisation	Google Play	Multiple	Transdiagnostic	Complementary and alternative therapies	Hypnosis | Mindfulness or meditation | Sound or music	N/A	No	No	Yes | With parents	PEGI 3		Not found
Sooma Depression Therapy Pro	Sooma Medical	Private organisation | Healthcare	Google Play	Depression	Disorder-specific	Neurostimulation	Monitoring and tracking | Transcranial direct current stimulation	N/A	Yes	Yes	No	PEGI 3		Yes
South Cheshire CCG & Vale Royal CCG	Northumberland, Tyne and Wear NHS Foundation Trust	Healthcare	Apple App Store	Multiple	Multiple	Psychoeducation	Not identified	N/A	No	No	No		12+	Not found
Stigma: Mood Tracker & Journal	Stigma Inc.	Private organisation	Apple App Store	Depression | Anxiety | Bipolar	Transdiagnostic	Psychosocial	Emotional awareness | Monitoring and tracking | Peer support	N/A	No	No	No		17+	Not found
Stop Anxiety & Depression Naturally	Aljeh Developer	Private organisation	Google Play	Depression | Anxiety	Transdiagnostic	Psychoeducation	Lifestyle or nutrition	N/A	Yes	No	No	PEGI 3		Not found
Stop, Breathe & Think: Meditation & Mindfulness	Stop, Breathe & Think	Private organisation	Google Play	Multiple	Multiple	Complementary and alternative therapies	Acupressure | Mindfulness or meditation | Monitoring and tracking | Relaxation | Sound or music	N/A	No	No	No	PEGI 3		Not found
Stress & Anxiety? Quran Cures	KareemTKB	Private organisation	Google Play	Depression | Anxiety | Stress	Transdiagnostic	Psychoeducation | Spiritual or faith-based	Not identified	N/A	No	No	No	PEGI 3		Not found
Stress Management	ap developers	Private organisation	Google Play	Stress	Disorder-specific	Complementary and alternative therapies | Exercise | Psychoeducation	Mindfulness or meditation | Positive psychology | Relaxation | Yoga	N/A	No	No	No	PEGI 3		Not found
Stress Management 101 - Manage Your Depression	Alvis Inc.	Private organisation	Google Play	Stress	Disorder-specific	Psychoeducation	Not identified	N/A	No	No	No	PEGI 3		Not found
Stress Relief Adult Color Book	Blue Dream Apps	Private organisation	Google Play	Depression | Anxiety | Stress	Transdiagnostic	Complementary and alternative therapies	Art therapy | Relaxation	N/A	No	No	No	PEGI 3		Not found
Stress, Sound sleep, Mental Doctor, EMDR, Eye move,	Not in English	Private organisation	Google Play	Multiple	Transdiagnostic	Complementary and alternative therapies | EMDR	Sound or music	N/A	No	No	No	PEGI 3		Not found
Student Health App	Expert Self Care Ltd	Private organisation | Healthcare	Both	Multiple	Multiple	Psychoeducation	Connection to services	N/A	No	No	No	PEGI 3	17+	Not found
Suicide Safety Plan	MoodTools	Private organisation | Healthcare	Google Play	Suicide	Disorder-specific	Not identified	Connection to services | Crisis management	N/A	No	No	No	PEGI 3		Not found
SuperBetter	SuperBetter, LLC	Private organisation	Both	Multiple	Transdiagnostic	BT | Positive psychology | Psychosocial	Behavioural activation | Gamification | Family support | Monitoring and tracking | Skills building	N/A	No	No	No	Parental guidance	4+	Yes
SymTrend	SymTrend, Inc.	Private organisation | Healthcare	Apple App Store	Multiple	Transdiagnostic	Not identified	Emotional awareness | Monitoring and tracking	N/A	No	Yes	No		4+	Not found
T2 Mood Tracker	National Centre for Telehealth & Technology	Healthcare | Government	Both	Multiple	Multiple	Not identified	Connection to services | Emotional awareness | Monitoring and tracking	N/A	No	Yes	No	PEGI 3	4+	Yes
Take10 CBT for Depression	Take10	Private organisation	Google Play	Depression	Disorder-specific	CBT | Psychoeducation	Cognitive reappraisal	N/A	No	No	No	PEGI 3		Not found
TalkLife	TalkLife	Private organisation | Healthcare	Both	Multiple	Transdiagnostic	Psychosocial	Peer support	N/A	No	No	No	Parental guidance	17+	Not published
Talkspace Counselling and Therapy	Talkspace	Healthcare	Both	Multiple	Multiple	Online therapy	Not identified	N/A	No	Online therapy	No	PEGI 3	12+	Yes
TeenSphere	iSphere, LLC	Private organisation | Healthcare	Apple App Store	Multiple	Multiple	Psychoeducation	Not identified	N/A	Yes	No	Yes		4+	Not found
Tele Psychiatry	Texas Behavioural Health, PLLC.	Healthcare	Google Play	Multiple	Multiple	Online therapy	Not identified	N/A	No	Online therapy	No	PEGI 3		Not found
The Anxiety Guy Podcasts - Fear, Depression Relief	Pitashi Mobile Imagination	Private organisation | Healthcare	Google Play	Multiple	Multiple	Complementary and alternative therapies | Psychoeducation	Mindfulness or meditation | Positive psychology	N/A	No	No	No	PEGI 3		Not found
The Emotion Diary	Linda Burke	Individual	Apple App Store	Multiple	Transdiagnostic	Positive psychology	Monitoring and tracking	N/A	No	Yes	Yes		9+	Not found
The Mighty	MIGHTY PROUD MEDIA INC	Private organisation	Apple App Store	Multiple	Multiple	Psychosocial	Peer support	N/A	No	No	No		12+	Not found
The Safe Place	Jasmin Pierre	Individual	Google Play	Multiple	Transdiagnostic	Assessment | Complementary and alternative therapies | Psychoeducation | Self-help	Mindfulness or meditation | Relaxation	Not named	No	No	No	PEGI 3		Not found
The Szondi Test: Research of Depression	Lenin Design Bureau	Private organisation	Both	Multiple	Transdiagnostic	Assessment	Not identified	Szondi Test	No	Yes	No	PEGI 3	17+	Not found
Therapy - Professional Mental Health Sessions	Online therapy | Chat with a Therapist	Healthcare	Google Play	Multiple	Multiple	Online therapy	Not identified	N/A	No	Online therapy	No	PEGI 3		Not found
TherapyChat - Online therapy	Altania del Mar, s.l.	Healthcare	Apple App Store	Multiple	Multiple	Online therapy	Not identified	N/A	No	Online therapy	No		17+	Not found
Think-Ups	Jason Pegg	Private organisation	Apple App Store	Multiple	Transdiagnostic	CBT | Cognitive training | Complementary and alternative therapies | Positive psychology | Psychoeducation	Cognitive bias modification | Mindfulness or meditation | Monitoring and tracking | Relaxation	N/A	No	No	No		4+	Not found
ThinkNinja	Healios ltd	Private organisation | Healthcare	Apple App Store	Multiple	Transdiagnostic	CBT | Complementary and alternative therapies | Motivational interviewing	Crisis management | Mindfulness or meditation | Monitoring and tracking | Motivational enhancement | Relaxation | Skills building	N/A	No	Yes	Yes		4+	Not found
ThinkUp: Positive Affirmations	Precise Wellness LLC	Private organisation	Both	Multiple	Multiple	Complementary and alternative therapies	Positive psychology | Sound or music	N/A	No	No	No	PEGI 3	4+	Not found
Tips for Anxiety and Depression	Sz creative	Private organisation	Google Play	Depression | Anxiety	Transdiagnostic	Psychoeducation	Lifestyle or nutrition	N/A	Yes	No	No	PEGI 3		Not found
TruReach - Mental wellness	TruReach Health	Private organisation	Google Play	Depression | Anxiety | Stress	Transdiagnostic	CBT | Psychoeducation | Self-help	Monitoring and tracking | Skills building	N/A	Yes	No	No	PEGI 3		Not found
Unthink - CBT & Mental Health	Cakewalk Labs Inc	Private organisation	Apple App Store	Depression | Anxiety	Transdiagnostic	CBT	Cognitive reappraisal | Emotional awareness | Monitoring and tracking | Self-compassion	N/A	Yes	No	No		4+	Not found
UP! - Mood Tracker for Burnout and Bipolar	meemo-tec OG	Private organisation | Healthcare	Google Play	Multiple	Transdiagnostic	CBT | Psychoeducation | Psychosocial	Family support | Monitoring and tracking	N/A	No	Yes	No	PEGI 3		Not found
UP! Buddy - Remote Mental Health Care	meemo-tec OG	Private organisation | Healthcare	Google Play	Multiple	Transdiagnostic	Psychoeducation | Psychosocial	Family support | Monitoring and tracking	N/A	No	No	No	PEGI 3		Not found
UpLift for Depression	UpLift	Private organisation | Healthcare	Google Play	Depression	Disorder-specific	CBT	Behavioural activation | Cognitive reappraisal | Emotional awareness | Goal setting | Monitoring and tracking | Skills building	N/A	No	No	No	PEGI 3		Not published
Uplifter - Positive psychology, Gratitude Journal, Mood Tracker	Uplifter Labs, Inc	Private organisation	Apple App Store	Multiple	Transdiagnostic	Positive psychology	Emotion induction | Monitoring and tracking	N/A	No	No	No		4+	Not found
Veterans Mental Health	SSSFT NHS	Healthcare	Both	Multiple	Multiple	Psychoeducation	Connection to services	N/A	No	No	No	PEGI 3	12+	Not found
Vital Tones Depression	Vital Tones LLC	Private organisation	Google Play	Depression	Disorder-specific	Complementary and alternative therapies	Sound or music	N/A	No	No	No	PEGI 3		Not found
Vital Tones Depression Pro	Vital Tones LLC	Private organisation	Google Play	Depression	Disorder-specific	Complementary and alternative therapies	Sound or music	N/A	No	No	No	PEGI 3		Not found
WellMind	Blue Step Solutions	Private organisation | Healthcare	Both	Depression | Anxiety | Stress	Transdiagnostic	Psychoeducation | Self-help	Connection to services | Crisis management | Emotion induction | Monitoring and tracking | Physical awareness | Positive psychology | Relaxation	N/A	Yes	No	No	PEGI 3	4+	Not found
Wellness Hub: Counselling & Therapy for Depression	Wellness Hub	Healthcare	Google Play	Multiple	Multiple	Assessment | Online therapy | Psychoeducation	Mindfulness or meditation | Relaxation	DASS	No	Online therapy	Yes | With parents	PEGI 3		Not found
Wellness: Mood Meds & Health	AnchorShed LLC.	Private organisation	Apple App Store	Multiple	Transdiagnostic	Not identified	Emotional awareness | Medication management | Monitoring and tracking	N/A	No	No	No		12+	Not found
WellTrack - Interactive Self-Help Therapy	CyberPsyc	Private organisation	Google Play	Depression | Anxiety | Stress	Transdiagnostic	ACT | Assessment | CBT | Self-help	Behavioural activation | Mindfulness or meditation | Monitoring and tracking | Relaxation	Not named	No	Yes	No	PEGI 3		Not found
Welzen: Guided Meditation	Welzen LLC.	Private organisation	Apple App Store	Multiple	Multiple	Complementary and alternative therapies	Mindfulness or meditation	N/A	No	No	Yes | With parents		4+	Not found
What's Up? - Mental Health App	Jackson Tempra	Individual	Both	Multiple	Transdiagnostic	ACT | CBT | Psychosocial	Cognitive reappraisal | Distraction or grounding | Goal setting | Monitoring and tracking | Peer support | Relaxation	N/A	No	No	No	PEGI 3	4+	Not found
Wisdo	Wisdo LTD.	Private organisation	Apple App Store	Multiple	Multiple	Psychosocial	Peer support	N/A	No	No	No		17+	Not found
Woebot	Woebot Labs	Private organisation | Healthcare	Both	Multiple	Transdiagnostic	CBT | Complementary and alternative therapies	Chatbot | Cognitive reappraisal | Mindfulness or meditation | Monitoring and tracking	N/A	No	No	No	PEGI 3	12+	Yes
Women Mental Health	Dinatale	Private organisation	Google Play	Multiple	Multiple	Psychoeducation	Not identified	N/A	No	No	No	PEGI 3		Not found
Worcestershire Healthy Minds	Worcestershire Health & Care NHS Trust	Healthcare	Apple App Store	Multiple	Multiple	Psychoeducation | Self-help	Not identified	N/A	No	No	No		12+	Not found
Wysa: stress therapy and mindfulness chatbot	Touchkin eServices Private Limited	Private organisation | Healthcare	Both	Multiple	Transdiagnostic	CBT | DBT | Exercise	Chatbot | Coaching | Mindfulness or meditation | Positive psychology | Relaxation | Self-compassion | Skills building | Yoga	N/A	No	No	No	PEGI 3	12+	Yes
Yoga for Depression	Creavy Dev	Private organisation	Google Play	Depression	Disorder-specific	Exercise	Yoga	N/A	No	No	No	PEGI 3		Not found
Yoga for Relief of Anxiety, Stress and Depression	ssafitness	Private organisation	Google Play	Depression | Anxiety | Stress	Transdiagnostic	Exercise | Psychoeducation	Yoga	N/A	No	No	No	PEGI 3		Not found
Youper - Feel Your Best	Youper, Inc.	Private organisation | Healthcare	Both	Multiple	Transdiagnostic	ACT | CBT	Chatbot | Emotional awareness | Mindfulness or meditation | Monitoring and tracking	N/A	No	Yes	No	PEGI 3	12+	Not published
Your.MD: Symptom Checker & Health Tracker	Your: MD	Private organisation | Healthcare	Both	Multiple	Multiple	Assessment | Psychoeducation	Chatbot | Connection to services | Monitoring and tracking	Not named	Yes	No	No	PEGI 3	17+	Not found
