# Supplementary material for: Evaluation of Treatment Descriptions and Alignment With Clinical Guidance of Apps for Depression on App Stores: Systematic Search and Content Analysis
Source: JMIR Form Res. 2020 Nov 13;4(11):e14988. doi: 10.2196/14988 (PMC7695532; doi:10.2196/14988)
Supplement: Multimedia Appendix 5 [file formative_v4i11e14988_app5.xlsx]

## Sheet: Sheet1
App nameᵃ	Developer name	Screening/Assessment	Assessment measure	Psychoeducation	Monitoring and tracking	Cognitive reappraisal	Emotional awareness	Relaxation	Mindfulness or meditation	Skills building	Goal setting	Positive strategies	Behavioral activation	Self-compassion	Chatbot	Coaching	Exposure	Published research	Unpublished research
Thought Challenger	CBITs					X												X
Calmer Sea: Powerful mental health and well-being	Calmer Sea Limited				X		X	X	X	X		X		X			X
Catch It	The University of Liverpool				X	X	X											X
CBT Mental Health Application	Jennifer Parkhouse				X	X				X
CBT Thought Record Diary	MoodTools				X	X	X
Cognitive Behavioural Therapy: Depression, Anxiety	NKDigital			X		X	X			X			X				X
Cognitive Diary CBT Self-Help	Excel at Life				X	X
Depression	AppCounselor				X	X		X		X
Depression CBT Self-Help Guide	Excel at Life	X	PHQ-9	X	X	X	X	X					X
eMoods Bipolar Mood Tracker	eMoods				X		X
Feeling Good: positive mindset	Positive Rewards							X	X
Feely - Take control of your mental health and feel happier	Feely AB			X	X		X	X	X
GGDE: Prevent & Beat Depression Symptoms	GG Apps Platform	X	Not named		X	X
Happify	Happify, Inc.				X	X			X	X								X
Highlights - 1 Minute Journal	Karsten Will				X		X
InnerHour - Self Help for Anxiety & Depression	InnerHour	X	Not named	X	X	X		X	X	X	X
Joyable	Joyable Inc	X	PHQ-9		X	X		X			X					X
KibunLog : EmotionDiary	Haruka Murakami				X		X					X
Mental Health Wellness	Melvyn Weibin	X	BDI | GAD-7 | Young Mania Rating Scale	X	X
MindCare: mental well-being analytics made easy	Blue Bird Technologies				X		X
Mood App - Journal	Young Human, LLC				X
Moodfit - Stress and Anxiety	Roble Ridge Software LLC			X	X	X	X		X		X	X
MoodHacker	ORCAS				X								X					X
MoodKit - Mood Improvement Tools	ThrivePort, LLC				X	X	X											X
MoodMaster Anti-Depression App	MoodMaster			X	X
MoodMission - Cope with Stress, Moods & Anxiety	MoodMission Pty Ltd							X	X			X	X					X
Moodnotes	ThrivePort, LLC				X	X	X
Moodpath - Depression & Anxiety Test	Moodpath	X	Not named	X	X		X		X					X					X
MoodTools - Depression Aid	MoodTools	X	PHQ-9	X	X	X							X
MoodTrainer	Siva Abhishek Addepally
My Possible Self	My Possible Self Ltd				X		X			X
MyPsyDiary Lite: Track & Improve Mental Health	Dr Amanda Commons Treloar				X		X	X			X	X
MyPsyDiary PRO: Track & Improve Mental Health	Dr Amanda Commons Treloar				X		X	X			X	X
Pacifica - Stress & Anxiety	Pacifica Labs Inc.				X	X	X	X	X		X								X
Reflectly - Journal / Diary	Reflectly ApS			X	X	X			X
Safety Plan	Blue Bird Technologies
SilverCloud Toolkit	SilverCloud Health Ltd			X	X	X	X	X	X	X		X						X
Take10 CBT for Depression	Take10			X		X
Think-Ups	Jason Pegg			X	X			X	X
ThinkNinja	Healios ltd				X			X	X	X
TruReach - Mental wellness	TruReach Health			X	X					X
Unthink - CBT & Mental Health	Cakewalk Labs Inc				X	X	X							X
UP! - Mood Tracker for Burnout and Bipolar	meemo-tec OG			X	X
UpLift for Depression	UpLift				X	X	X			X	X		X						X
WellTrack - Interactive Self-Help Therapy	CyberPsyc	X	Not named		X			X	X				X
What's Up? - Mental Health App	Jackson Tempra				X	X		X			X
Woebot	Woebot Labs				X	X			X						X			X
Wysa: stress therapy and mindfulness chatbot	Touchkin eServices Private Limited							X	X	X		X		X	X	X		X
Youper - Feel Your Best	Youper, Inc.				X		X		X						X				X
TOTAL (n=49)		8	8	15	41	24	22	18	17	12	8	8	7	4	3	2	2	9	4
ᵃ Apps in bold suggested use with in-person support
